# Supplementary material for: The quality of instruments to assess the process of shared decision making: A systematic review
Source: PLoS One. 2018 Feb 15;13(2):e0191747. doi: 10.1371/journal.pone.0191747 (PMC5813932; doi:10.1371/journal.pone.0191747)
Supplement: S1 Table — (XLSX) [file pone.0191747.s001.xlsx]

## Sheet: Data extraction
Order	Instrument name	Language	1st author, year of publication	Setting	Health professional sample	Patient sample	Year(s) data collected	Type of data	Raters	Internal consistency	Reliability	Measurement error/ Agreement	Content validity	Structural validity	Hypothesis testing/Construct validity	Cross-cultural validity	Criterion validity	Responsiveness	Interpretability	IRT/RASCH	Missing Data
0	0	0	0	a) country; b) care setting; c) situation where data was collected and extra specification about data collection and if a decision is made and what kind of decision (e.g., treatment or diagnostic);	a) N; b) specialty (N); c) age; d) years of experience; e) % female; f) recruitment; g) response rate	a) N; b) % female; c) mean age (SD, range); d) diagnosis/group (%); e) recruitment (%); f) response rate (%)		a) means for data collection; b) details about time point of data collection related to decision	a) N; b) background (N); c) training; d) blinding; e) rating methods (short description; independent, in pairs, consensus)	Cronbach’s α or Kuder-Richardson formula (KR-20)	a) test-retest reliability; b) inter-rater reliability; c) intra-rater reliability	SEM, SDC, MIC and LOA, or convincing arguments	a) how assessed (e.g. expert review, participant evaluation); b) results, relevance and completeness of item pool	a) number of factors; b) % variance explained; c) range of factor loadings (b & c applicabel to exploratory factor analysis (EFA)); d) fit indices (applicable to confirmatory factor analysis (CFA))	extract hypotheses including comparators, analyses methods and results	methods and results, if available facture structure or DIF (differential item functioning)	a) gold standard or comparators used and methods of analysis; b) correlations with gold standard or comparators	extract hypotheses including comparators, analyses methods and results e.g., correlations between change scores or the area under the curve (AUC))	a) scale range; b) mean (M) and SD or median and range; c) floor/ceiling effects; d) change scores over time; e) Minimally importand change value (MIC)	methods and results	a) the percentage of missing items; b) how they were handled
1	PPC	assumed to be English	Entwistle, 2001 [66]	a) UK; b) hospital; c) women scheduled for a hysterectomy primarily because of menorrhagia and had no known malignant disease	a) 3; b) consultants (not further specified); c) not reported; d) not reported; e) not reported; f) not reported; g) not reported	a) 20; b) 100%; c) M=42.5 (range=34-54); d) menorrhagia (100%); e) consecutive patients identified as eligible by hospital staff and sent a letter explaining that researchers wanted to hear from them views of how decisions were made about having a hysterectomy; f) 86%	1999	a) patient interviews: The first phase was to elicit the roles that she and her doctor(s) played in the decision-making process; the second phase the PPC and CPS were introduced, one at a time, first PPC, then CPS; b) not reported	not applicable	not applicable	not reported	not reported	not reported	not reported	1. Comparison of the PPC score with participants' description in own words of role played in decision-making process evaluation which were then categorized by the authors into active, collaborative and passive roles: there seem to be problems with the validity of the role descriptions: participants who gave similar narratives about the roles they played often chose different role descriptions and…	not reported	not reported	not reported	a) not applicable because 1 item scale; b) each role description was at least once tentatively picked; c) not reported; d) not reported; e) not reported	not applicable	not reported
2	CPS post	assumed to be English	Entwistle, 2001 [66]	a) UK; b) hospital; c) women scheduled for a hysterectomy primarily because of menorrhagia and had no known malignant disease	a) 3; b) consultants (not further specified); c) not reported; d) not reported; e) not reported; f) not reported; g) not reported	a) 20; b) 100%; c) M=42.5 (range: 34-54); d) menorrhagia; e) consecutive patients identified as eligible by hospital staff and sent a letter explaining that researchers wanted to hear from them views of how decisions were made about having a hysterectomy; f) 86%	1999	a) semi-structured interviews and card sorting task during the interview; b) interview was helld when women arrived at hospital prior to their operation	not applicable	not applicable	not reported	not reported	not reported	not reported	1. Comparison with participants' description in own words of role played in decision-making process evaluation which were then categorized by the authors into active, collaborative and passive roles: There seemed to be problems with the validity of the role descriptions: participants who gave similar narratives about the roles they played often chose different role descriptions and some participa…	not reported	not reported	not reported	a) not applicable because 1 item scale; b) each role description was at least once tentatively picked; c) the distribution of responses for all response categories are reported, because it is just 1 item, this provides enough information about possible floor and ceiling effects); d) not reported; e) not reported	not applicable	not reported
3	CPS post	English	Kremer, 2008 [67]	a) US; b) volunteer sample of AIDS organizations, doctors' offices, and community events; c) individuals who should have been offered antiretroviral therapy according to treatment guidelines	not reported	a) 79; b) 35%; c) M=42.0 (SD=7.9); d) HIV positive; e, f) not reported	2003	a) asked to select one CPS card; patients instructed to think about which antiretroviral treatment decision they had currently made; b) not reported	not applicable	not applicable	not reported	not reported	not reported	not reported	Comparison between the self-reported CPSpost with raters' codings of decisional role based on semi-structured interviews 1. using the CPS categories: chance corrected agreement based on Kendall’s tau-b=0.82, confirmed, and 2. using Charles’ Models of Decision Making about Treatment: chance corrected agreement based on Kendall’s tau-b=0.60, confirmed.	not reported	not reported	not reported	a) not applicable because 1 item scale; b) fully active: 20%, semi-active: 23%, collaborative: 32%, semi-passive: 15%, fully passive: 10%; c) not reported; d) not reported; e) not reported	not applicable	not reported
4	FPI	assumed to be English	Martin, 2001 [28]	Study 1 (Pilot study): a) US; b) not applicable; c) questionnaire delivered to work mailbox; Study 2: a) US; b) not applicable; c) questionnaire mailed to members of alumni association of university; Study 3: a) US; b) faculty and staff of school district; c) questionnaire delivered to work mailbox; Study 4: a) US; b) university student health center; c) questionnaire made available for pick-up a…	Study 4: a) 1; b) not reported; c) M=48; d) not reported; e) 0%; f) not reported; g) not reported	Study 1: a) 236; b) 56%; c) M=46 (range=22-84); d) not applicable; e) questionnaires distributed to campus mailbox of university faculty/staff member; f) not reported; Study 2: a) 338; b) 56%; c) M=44 (range, 28-79); d) not applicable; e) mailing list of university alumni; f) 34%; Study 3: a) 333; b) 75%; c) 42 (range, 18-67); d) not applicable e) questionnaires distributed to campus mailbox of p…	not reported	a) mailed questionnaire; b) not reported	not applicable	Cronbach’s α: Study 1: α=0.93; Study 2: α=0.90; Study 3: α=0.91; Study 4: α=0.93; Study 5: α=0.89	a) Study 4: 2-month test-retest reliability pearson's: r=0.89; Study 5: 10-weeks test-retest reliability pearson's: r=0.85; b) not applicable; c) not applicable	not reported	not reported	Study 1: a) 1; b) 78%; c) ≥0.72; d) not applicable	1. Patient age is unrelated to perceived facilitation of involvement: no significant association (studies 2,3: all ps>0.25), confirmed; 2. Patient gender is unrelated to perceived facilitation of involvement: no significant association (studies 2,3: all ps>0.25), confirmed: 3. Patient level of education is unrelated to perceived facilitation of involvement; no significant association (studies 2,3…	not reported	not reported	not reported	a) 0-100; b) Study 2: M=73.1, (SD=20.5), Study 3: M=69.7, (SD=23.3), Study 4: M=58.3, (SD=20.1), Study 5: M=50.8, (SD=15.6); c) not reported; d) not reported; e) not reported	not applicable	not reported
5	COMRADE	assumed to be English	Edwards, 2003 [38]	a) UK; b) general practice; c) patients with one of four established chronic conditions completed the questionnaire as part of a randomized trial of risk communication and shared decision making interventions for doctors in general practice. This trial was conducted in 20 practices, in a range of urban, semi-rural and rural areas, with a wide range of socio-economic characteristics	not reported	a) total number of returned questionnaires N=715; for factor analysis only questionnaires with complete data from baseline phase were used N=133; for stability assessment of factor structures questionnaires with data from intervention phases were used, N=490; b) 59% (of the N=960 invited patients); c) 59 for the N=960 invited patients; d) prostatism, atrial fibrillation, menorrhagia, menopausal s…	not reported	a) questionnaire; b) questionnaires and return envelopes were handed out to the patients after the study appointment with their doctor, to be returned by post.	not applicable	not reported	not reported	not reported	not reported	a) based on scree plot 3 factors, but chosen for 2 based on analyses in two other datasets for which scree plots showed 2 factors; b) 35.1% for original item pool after removal of 20 items with low factor loading it was 51.3% for three factors; c) based on three factors: ≥0.44; d) not applicable	Confidence in decision subscale: 1. correlates positively with enablement: r=0.25, confirmed; 2. inversely correlates with anxiety levels: r=-0.21, confirmed; 3. correlates positively with greater expectation to adhere to chosen treatments:r=0.45, confirmed; 4. inversely correlates with concern about condition: r=-0.17, confirmed; 5. inversely correlates with concern about treatment: r=0.25, conf…	not reported	not reported	not reported	a) 0 (worst) - 100(best); b) not reported; c) little indication of a floor or ceiling effect in both subscales; d) not reported; e) not reported	not applicable	a) for factor analysis 68% of the questionnaires had complete data and for stability assessment of factor structures 94% had complete data or five or fewer missing items; b) authors used questionnaires with sufficient number of item responses (<5 missing items) for stability assessment of factor structures but did not report how they handled the included questionnaires with missing items
6	COMRADE	English, Spanish	Knapp, 2009 [68]	a) US; b) parents of children (1-18 years) with life-limiting illnesses and enrolled in Medicaid; c) not reported	not reported	a) 266 parents of 266 children; b) not reported (parents), 45% (children); c) parents: M=43 (SD=11.5) years, children: M=12 (SD=5.5) years; d) not reported; e) a primer letter was sent to a random sample of parents of children eligible for Florida's pediatric palliative care program; f) 54%	2007-2008	a) telephone survey; b) not reported	not applicable	Cronbach’s α: Risk communication subscale: α=0.94; Confidence in decision subscale: Cronbach’s α=0.96	not reported	not reported	not reported	a) 2; b) not applicable; c) not applicable d) CFI=0.79, RMSEA=0.59, hypothesized 2-factor structure was not confirmed	1. Higher correlations between scores on items and score on corresponding domain (convergent validity) compared to correlation between scores on items and scores on other domain (discriminant validity): Confidence in decision-making subscale: Pearson correlations: 0.74-0.85 vs. 0.57-0.77), confirmed; Risk communication subscale: Pearson correlations: 0.59-0.85 vs. 0.57-0.75, not confirmed; 2. Pos…	not reported	not reported	not reported	a) 0-100; b) risk communication subscale: M=66.9 (SD=10.6), median=65 (range=27.9-82.6), Confidence in decision subscale: M=68.1 (SD=9.4), median=66.3 (range= 27.7-82.2); c) Risk communication subscale: floor effect: 40%, ceiling effect: 40%, Confidence in decision subscale: floor effect: 38%, ceiling effect: 38%; d) not reported; e) not reported	not applicable	not reported
7	SDM-Q	German	Simon, 2006 [39]	a) Germany; b) general practice; c) encounters with GP (depression and general practice) or while receiving inpatient treatment (gynecology, urology, anaesthesia)	not reported	a) 741; b) 59%; c) M=51.9 (SD=16); d) depression (29%), urology (9%), anesthesia (20%), gynecology (14%), general (28%); e) not reported; f) not reported	not reported	a) questionnaire; b) after consulting and not in presence of the treating physician	not applicable	not applicable	not reported	not reported	not reported	not applicable	1. correlations with two subscales of the PICS were calculated: PICS subscale doctor facilitation: r=0.32, subscale patient information: r=0.29	not reported	not reported	not reported	a) not reported; b) not reported; c) distribution of person parameters indicated extremely positive values showing a high ceiling effect; d) not reported; e) not reported	The remaining 11 items (item 5-15) displayed acceptable to good item infit range (0.78–1.14). Only 29.8% of the patients showed a pattern corresponding with the estimated model ( item mean square between 0.8-1.2). As a result of poor person fit measures and differential item functioning for indications the sub-sample urology was excluded from further analysis. The distribution of person parameter…	a) 4% with >30% missing data, non-response rates of items <5%; b) participants with >30% missing data excluded from analysis N=32), rest handled with multiple imputation
8	SDM-Q-9	German	Kriston, 2010 [29]	a) Germany; b) Primary care; c) patients sent questionnaire and instructed to think about last medical encounter and use this encounter as a reference	not reported	Development sample: a) 1188; b) 58%; c) 18-40: 9%, 41-60: 29%, 61-80: 53%, >80: 9%; d) musculoskeletal (32%), cardiovascular (24%), endocrinological (11%), gastrointestinal (7%), infection (6%), neurological (4%); e) mailing of persons from health insurance company databases in context of prospective study (100%); f) 37%; Test sample: a) 1163; b) 60%; c) 18-40: 10%, 41-60: 28%, 61-80: 53%, >80: 1…	2007	a) mailed questionnaire; b) not reported	not applicable	Cronbach’s α=0.94	not reported	not reported	not reported	EFA performed on original 24 items: a) 2 based on criterion of Eigenvalue > 1, but 1 factor chosen as all but two items loaded on a single factor after varimax rotation; b) 62.4% for first factor, c) not presented, d) not applicable; conclusion: one factor structure confirmed.	not reported	not reported	not reported	not reported	a) 0-45 (transformed 0-100); b) mean item score: range=3.2-3.7; c) not reported; d) not reported; e) not reported	not applicable	a) 12-19% items missing; b) authors suggest imputation of up to two missing items using the mean of the items that were filled out to calculate raw score and no total score should be calculated if more than two items are missing
9	SDM-Q-9	German	Scholl, 2012 [69]	a) Germany; b) outpatient care practices; c) encounter with patients’ chronic conditions facing a treatment decision	a) 21; b) general practitioners (12), diabetologists (4), orthopaedists (3), psychiatrists (2); c) M=48.8 (SD=8.4); d) M=10.2 (SD=8.4); e) 43%; f) random mail or telephone invitation; g) 7%	a) 63; b) 64%; c) M=54.8 (SD=15.0, range=23-93); d) type II diabetes (38%), chronic back pain (35%), depression (24%), other (3%); e) consecutively invited by physician; f) not reported	2009-2010	a) self-report questionnaire; b) post-encounter	not applicable	Cronbach's α=0.92	not reported	not reported	not reported	not reported	1. Correlation ≥0.5 between total scores SDM-Q-9 and the OPTION-12: r=0.19; not confirmed.	not reported	not reported	not reported	a) 0-100; b) M=86.8 (SD=16.4, range=42-100); c) in discussion ceiling effect of SDM-Q-9 is mentioned; d) not reported; e) not reported	not applicable	not reported
10	SDM-Q-9 (Spanish)	Spanish	De las Cuevas, 2014 [32]	a) Spain; b) primary care health centres; c) patients suffering from chronic diseases and facing a medical decision	not reported	a) 540; b) 70%; c) M=44.7 (SD=16.4); d) not reported; e) invited to participate in the study when they had clinical encounter; f) 68	2012	a) self-report questionnaire; b) completed immediately after clinical encounter with general practitioner	not applicable	Cronbach's α=0.89	not reported	not reported	a) expert review: General practitioners, psychiatrists and psychologists (N=5) rated degree to which each item covers the content it is supposed to measure and understandability and translation equivalence concerning semantic and content; pre-test in N=12 patients of two primary care health centres to identify necessary modifications, which however was not necessary; b) not reported	a) 2; b) factor one 51%, factor two 13%; c) 0.57-0.92; d) CFI=0.903, GFI=0.840, RMSEA=0.122, SRMR=0.077	not reported	Cultural appropriateness checked by independent primary care physicians, psychiatrists, and psychologists (N=5), and given that the factorial validation of the original version showed a clear one-dimensional structure, the authors tested this hypothesis and reported in the Confirmative factor analysis that the structure of the hypothesized one-factor model was consistent with the data and that th…	not reported	not reported	a) not reported; b) item mean ranged from 2.71 (SD=1.8) (item 8) to 4.24 (SD=1.1) (item 5); c) item 5 shows a ceiling effect (58% completely agree); d) not reported; e) not reported	not applicable	not reported
12	SDM-Q-9 (Spanish version)	Spanish	Alvarez, 2016 [30]	a) U.S.A; b) 9 (public and private) community outpatient behavioral health clinics generally serve a large proportion of low-income; c) Data came from an ongoing study (NCT01947283) assessing the effectiveness of psychoeducational interventions for patients and providers on question-asking and SDM in treatment. The study was presented to patients as helping them to ask questions and improve commu…	a) 46; b) behavioral health services, mostly psychologists, psychiatrists and social workers; c) 18-34: 39%, 35-49: 26%, 50-64: 24%, >65: 17%; d) not reported; e) 76%; f) recruited through presentations of the study at clinics by project staff; g) not reported	English Speaking sample: a) 160; b) 62%; c) 18-34: 34%, 35-49: 28%, 50-64: 31%, >65: 8%; Spanish Speaking sample: a) 79; b) 81% 8-34: 19%, 35-49: 34%, 50-64: 38%, >65: 9%; Valid for both samples: d) patients enrolled in individual behavioral health care treatment (e.g., psychotherapy or psychopharmacology), excluded if screened positive for mania, psychosis, or active suicidality or if having cog…	2013-2015	a) paper questionnaires filled out in the presence of a research assistant during a 1-1.5h interview; b) not reported	not applicable	Cronbach’s α without item 1: α=0.90	not reported	not reported	not reported	not reported	not reported	Configural invariance (the nature of the factor structure in each group) across the English and Spanish samples were tested, using exploratory factor analysis (EFA) and confirmatory factor analysis (CFA): confirmed, as the one factor structure was confirmed for both language versions if item 1 was excluded, however fit indices were not good according to standards for formal fit statistics. Statis…	not reported	not reported	a) not reported; b) M=82.8 (SD=17.3); c) not reported; d) not reported; e) not reported	not applicable	a) <9%; b) when more than 2 items in a scale were missing, a missing value to the scale score was assigned. This entailed dropping 2 cases from the SDM-Q correlational analysis.
11	SDM-Q-9 (Spanish)	Spanish	Ballesteros, 2017 [31]	a) Spain; b) multiple sclerosis (MS) units; c) adult patients with relapsing-remitting MS	n/a	a) N=221; b) 68.3%; c) 42.1 (9.9, range n/r); d) MS patients (100%); e&f) n/r	2016	n/a	n/a	Cronbach's α=0.91 (CI 95% 0.89; .93); Mokken reliability 0.92	not reported	not reported	not reported	a) 1; b&c) n/a; d) CFI 0.98, RMSEA 0.07, CFA loadings ranged from 0.26 (item1) to 0.92 (items 7 and 8)	not reported	not reported	not reported	not reported	a) 0-100; b) median 93.3 (IQR 80-100); c) all items scored high with maximum total score given by 28% of patients, per item maximum score percentages ranged from 54.3% to 77.1%; d&e) n/r	Methods: nonparametric IRT analysis (Mokken analysis), parametric IRT model (General Partial Credit Model, GPCM). Results: Overall scalability H=0.57, all scalability indices (Hi) over 0.30, except for item 1. he SDMQ-9 scale well-fitted the Mokken monotonicity model with different item discrimination (no assumption violations were found). The SDMQ-9 scale fittet not to the double monotonicity mo…	not reported
13	SDM-Q-9 (Dutch)	Dutch	Rodenburg-VandenBussche, 2015 [33]	a) Netherlands; b) outpatients of medical specialists; c) facing a decision regarding the health problem for which they visited their physician	a) 43 physicians rated 213 encounters, after exclusion of missing data, data of 201 encounters remained; b) general practitioner (20), psychiatrist (11), gynaecologist (7), ophthalmologist (4), surgeon (1); c) M=34 (SD=10.8, range=24-60); d) not reported; e) 43%; f) recruited via heads of participating departments; g) not reported NOTE: In some cases, patients completed their questionnaires but t…	a) 182, after exclusion of missing data, data of 160 encounters remained; b) 65%; c) M=60.9 (SD=15.5, range: 19-88); d) Type 2 diabetes (41%), psychiatric (20%), ophthalmic (20%), gynaecologic (13%), breast cancer (7%); e) recruited via physician; f) not reported NOTE: In some cases, patients completed their questionnaires but their physician did not or vice versa.	not reported	a) questionnaire; b) immediately after encounter	not applicable	Cronbach’s α=0.88	not reported	not reported	not reported	a) 2 based on EFA, 1 based on CFA; b) 64%; c) factor 1 (7 items): 0.45-0.94, factor 2 (2 items): 0.72-0.94; d) four one-factor models were tested. three models met all three fit indices, best fit and solution for model 4 (without item 1 and 9): CFI=0.96, RMSEA=0.08, SRMR=0.06.	1. A significant, moderate to good correlation (r=0.40–0.60) with experienced role in the final decision (the CPS post) is hypothesized: r=0.29, not confirmed; 2. It is hypothesized that mean scores of the SDM-Q-Doc are highest when the decision was considered to be shared (middle category of the CPS post): SDM-Q-doc scores were highest when the patient was considered to have played a greater rol…	not reported	not reported	not reported	a) 0-100; b) M=73.1, item mean range=3.5-4.3); c) not reported; d) not reported; e) not reported	not applicable	a) patient questionnaires: <5%; b) removed from reliability analysis and principal component analyses
14	SDM-Q-9-Psy (Hebrew)	Hebrew	Zisman-Ilani, 2016 [34]	a) Israel; b) 2 major psychiatric hospitals; c) psychiatric inpatients who faced the choice of which rehabilitation program to enter before discharge, together with their clinician (psychiatrists, psychologists, social workers, nurses or occupational therapists). The data were collected as part of a larger intervention study about an intervention to help psychiatric inpatients with this decision.	not reported	a) 86; b) 43%; c) M=36.5 (SD=11.2); d) schizophrenia and psychotic disorders, mood disorders, personality disorders, anxiety disorders, adjustment disorder (numbers not reported); e) not reported; f) 85%	2012-2014	a) Questionnaire; b) directly after a real-time decision-making procedure	not applicable	Cronbach’s α=0.94	not reported	not reported	not reported	a) 1; b) 68%; c) 0.58-0.89; d) GFI=0.939, TLI=0.977, CFI=0.983, RMSEA=0.065, SRMR=0.035, one factor structure confirmed.	Convergent validity: correlations calculated with three comparison measures for SDM: 1. knowledge of rehabilitation options: r=0.70; 2. facilitation of patient involvement in care (FPI): r=0.83; 3. decision self-efficacy scale (DSE): r=0.86; Construct validity: 4. Significant difference between intervention and control group: mean intervention group=87.7 (SD=7.7) versus mean control group=47.1 (2…	not reported	not reported	not reported	a) not reported; b) Mean score: intervention group: M=87.7 (SD=7.7), control group: M=47.1 (SD=25.6); c) not reported; d) not reported; e) not reported	not applicable	not reported
15	SDM-Q-9 (English version)	English	Alvarez, 2016 [30]	a) U.S.A; b) 9 (public and private) community outpatient behavioral health clinics generally serve a large proportion of low-income; c) Data came from an ongoing study (NCT01947283) assessing the effectiveness of psychoeducational interventions for patients and providers on question-asking and SDM in treatment. The study was presented to patients as helping them to ask questions and improve commu…	a) 46; b) behavioral health services, mostly psychologists, psychiatrists and social workers; c) 18-34: 39%, 35-49: 26%, 50-64: 24%, >65: 17%; d) not reported; e) 76%; f) recruited through presentations of the study at clinics by project staff; g) not reported	English Speaking sample: a) 160; b) 62%; c) 18-34: 34%, 35-49: 28%, 50-64: 31%, >65: 8%; Spanish Speaking sample: a) 79; b) 81% 8-34: 19%, 35-49: 34%, 50-64: 38%, >65: 9%; Valid for both samples: d) patients enrolled in individual behavioral health care treatment (e.g., psychotherapy or psychopharmacology), excluded if screened positive for mania, psychosis, or active suicidality or if aged > 65 …	2013-2015	a) paper questionnaires filled out in the presence of a research assistant during a 1-1.5h interview; b) not reported	not applicable	Cronbach’s α without item 1: α=0.88	not reported	not reported	not reported	not reported	not reported	Configural invariance (the nature of the factor structure in each group) across the English and Spanish samples were tested, using exploratory factor analysis (EFA) and confirmatory factor analysis (CFA): confirmed, as the one factor structure was confirmed for both language versions if item 1 was excluded, however fit indices were not good according to standards for formal fit statistics. Statis…	not reported	not reported	a) not reported; b) M=72.7 (SD=21.4); c-e) not reported	not applicable	a) <9%; b) when more than 2 items in a scale were missing, a missing value to the scale score was assigned. This entailed dropping 2 cases from the SDM-Q correlational analysis.
16	CollaboRATE	English	Barr, 2014 [70]	a) US; b) simulated care setting; c) online; participants rated one in a series of six simulated encounters using avatars with audio overlay in which each encounter included zero, 1, 2, or 3 dimensions of SDM after being instructed to imagine they are the patient	not applicable	a) 1341; b) 54%; c) 18-44: 48%, 45-64: 33%, 65+: 20%; d) not applicable; e) recruitment via online survey sampling company; f) not reported	2013	a) online survey; b) completed within one hour of watching simulated encounter	not applicable	not applicable	a) not reported; b) not reported; c) subsample intra-rater reliability CollaboRATE-10 mean ICCagreement=0.86; CollaboRATE-5 mean ICCagreement=0.82;	not reported	not reported	not reported	1. moderate to strong positive correlations with SDM-Q-9: CollaboRATE-10 mean r=0.79, confirmed; CollaboRATE-5 mean r=0.80, confirmed; 2. moderate to strong positive correlations with PICS-DFS: CollaboRATE-10 mean r=0.67, confirmed; CollaboRATE-5 mean r=0.68, confirmed; 3. low correlations with Clinician Technical Skills rating: CollaboRATE-10 mean rpb=0.42, not confirmed; CollaboRATE-5 mean rpb=…	not reported	not reported	Significant differences found (p<0.001) in subsample (N=62) of simulated encounters with zero versus three dimensions of SDM.	a) Collaborate 10: 0-100; Collaborate 5: 0-12; b) reported based on number of SDM dimensions performed in simulated encounters, see article; c) argument given to not conduct; d) presented in Tabel 7 for different types of encounters and between simulated encounters with 0 versus 3 dimensions of SDM; e) not reported	not applicable	a) <1% (8/1341) of participants had missing items; b) not reported
17	Collaborate (Swedish version)	Swedish	Rosenberg, 2017 [41]	a) Sweden; b) 19 municipal social psychiatry units including group homes, supported housing services, psychosocial day programs, Fountain house clubhouses and rehabilitation programs; c) decisions relevant to these mental health services included medical decisions (25%) and support, social and vocational decisions (75%), i.e., decisions common in the lives of individuals experiencing longer term …	not reported	Test: a) 121; b) 59%; c) M=45 (range: 19-77); d) schizophrenia/psychosis (16%), Affective disorder (20%), ADHD/autism/asperger (16%), substance abuse (3%), other diagnosis (9%), missing (36%); e) at each unit a key-person provided information on the study and asked the respondent to fill in the questionnaire on two occasions; f) not reported; Retest: a) 65; b) 69%; c) M=44 (range: 19-77); d) schi…	2014	a) questionnaires; b) test: not reported; retest: 2 weeks after test; respondents were directed to refer to the same specific decision process when completing the instrument the second time as on the first occasion	not applicable	Cronbach's α=0.90, retest: Cronbach's α=0.90	a) ICC on item level: 0.47, 0.63 and 0.74; b,c) not applicable	not reported	a) questions were reviewed for face validity and relevance by staff working in psychiatric care and support service (N=10) and by a member of the research team with own experience in utilizing mental health services (zie p. 145 onderaan); b) staff considered the instrument as highly relevant, clear and user friendly.	not reported	Correlation calculated with Dyadic option patient score: r=0.495; hypothesized that patients with high versus low perceived involvement (as assessed using the Dyadic option, cut-off score=32) would have higher Collaborate scores, results: higher proportion of high CollaboRATE scores in clients with high perceived involvement (32.8%) as compared to participants with low perceived involvement (5.7%…	not reported	not reported	not reported	a) not reported; b) Test: M=9.9 (SD=3.6), Retest: M=9.2 (SD=3.3); c-e) not reported	not applicable	a) not reported, but sample sizes were reported per analysis; b) not reported
18	SMDMQ (Taiwanese)	Taiwanese	Chang, 2014 [42]	a) Taiwan; b) routine encounters at medical university hospital; c) a trained research nurse interviewed patients in person after the encounter	not reported	a) 350; b) 49%; c) 34.7 (<20: 10%, 21-23: 22%, 36-50: 28%, 51-65: 29%, >65: 12% ); d) General practice (18%), family medicine (13%), ears-nose-throat (12%), urology (12%), surgery (12%), gynecology (12%), ophthalmology (11%), psychosomatic (10%); e) physicians explained the study purpose to the patients before referring them to the interviewer; f) not reported	2012-2013	a) data collected in presence of interviewer, no further details; b) after encounter	not applicable	not applicable	not reported	not reported	a) expert check (N=12) to examine content validity and relevance; b) authors removed 9 of 25 items based on expert judgments, no results on item relevance presented	not applicable	not reported	not reported	not reported	not reported	a) not reported; b)M=1.87 (SD=2.24 logits); c) high ceiling effects based on distribution of patient parameters; d) not reported; e) not reported	It was investigated whether the 15 items met the requirements of a single construct at a range of infit and outfit MNSQs within a range of 0.77- 1.30. With an outfit of 1.54 item1 was regarded as not fitting the model and eliminated. The remaining 15 items all displayed acceptable to good item fit measures (outfit: 0.88-1.14 (MNSQ), infit: 0.82-1.19 (MNSQ)). After eliminating 1 item the remaining…	not reported
19	SDM Process Score	assumed to be English	Fowler, in progress [44]	a) not reported; b) different clinical sites which make special effort to implement SDM by use of patient decision aids and integration of SDM into the routine care; SDP tests sites and different 'usual' care samples; i usual care sites, ii TRENDS (internet panel of adults of 40 years or older) and iii Medicare (selected patients who had undergone one of 6 surgical procedures); c) four types of d…	not reported	a) 1976; b) not reported, c) not reported, d) surgery for hip and knee osteoarthritis (N=588), surgery for herniated lower back pain (N=207), breast cancer treatment (N=1181); e) not reported; f) not reported	not reported	a) questionnaire by mail and online; b) 6-18 months after surgical procedure (Medicare), about decisions from the preceding 2 years (TRENDS), not reported for the other samples.	not applicable	not reported	not reported	not reported	not reported	not reported	1. significantly better SDM process scores at clinical sites that make a special effort to implement SDM; SDP tests sites, compared to different 'usual' care samples; usual care sites, TRENDS and Medicare: i) specific for decisions on surgery for knee osteoarthritis: mean SDM process score 3.24 versus 2.81 (P<0.01), confirmed; ii) specific for decisions on surgery for hip osteoarthritis: mean SDM…	not reported	not reported	not reported	a) 0-4; b) mean of different studies ranged from: M=1.85 (SD=1.25) to M=3.38 (SD=0.83); c' not reported; d)not reported; e) not reported	not applicable	not reported
20	MADM	English	Vedam, 2017 [45]	Canada; b) not specified; c) during maternity care	a) n/r; b) 68.5% under midwifery care, 19.9% under family physician care, 11.6% under obstetric care; c-g) n/r	a) 2051; b) 100%; c) 32.6 (SD, range n/r); d) pregnant (9.7%); recrited via email, community list-servs, NGO websites and social media outlets along with posters and postcards in community centers, grocery stores, maternity shops, and at midwifery/family physician offices and the BC Women and Children's Hospital; f) n/r	2014	a) self-report questionnaire; b) post- and/or during maternity care	n/a	Cronbach's α=0.90	not reported	not reported	not reported	a) 1; b) n/r; c) 0.74-0.95; d) n/a	1. assessment of differences in dissatisfaction with decision making scores between care provider type using the Chi-square test: significant differences found for scores during pregnancy (p<0.001)), during labor/birth (p<0.001), after birth (p<0.001), about newbornd care (p<0.001), at any time (p<0.001); 3. Relationship between average length of prenatal appointments and MADM scores was tested: …	not reported	not reported	not reported	a) 6-42; b) median for first pregnancy = 38.0, median for second pregnancy = 40.0, median for currently pregnangt = 40.5; d-e) n/r	not applicable	a) 16%; b) only completed surveys included in analysis
21	Dyadic Option (Swedish patient version)	Swedish	Rosenberg, 2017 [41]	a) Sweden; b) 19 municipal social psychiatry units including group homes, supported housing services, psychosocial day programs, Fountain house clubhouses and rehabilitation programs; c) decisions relevant to these mental health services included medical decisions (25%) and support, social and vocational decisions (75%), i.e., decisions common in the lives of individuals experiencing longer term …	not reported	Test: a) 121; b) 59%; c) M=45 (range: 19-77); d) schizophrenia/psychosis (16%), Affective disorder (20%), ADHD/autism/asperger (16%), substance abuse (3%), other diagnosis (9%), missing (36%); e) at each unit a key-person provided information on the study and asked the respondent to fill in the questionnaire on two occasions; f) not reported; Retest: a) 65; b) 69%; c) M=44 (range: 19-77); d) schi…	2014	a) questionnaires; b) test: not reported; retest: 2 weeks after test; respondents were directed to refer to the same specific decision process when completing the instrument the second time as on the first occasion	not applicable	Cronbach's α=0.89, retest: Cronbach's α=0.84	a) ICC on item level ranging from 0.27 to 0.68 with 0 out of 12 items having the acceptable value of 0.70 or higher ; b,c) not applicable	not reported	a) questionnaires were reviewed regarding clarity, readability, face validity and relevance by 3 user panels (N=19, consisting of individuals with experience of recovering from severe mental illness and trained in basic research methodology) and by staff (N=10) working in psychiatric care and support services; b) clients thought that all questions measured what they were intended to measure, the …	not reported	Correlation calculated with the Collaborate: r=0.495	not reported	not reported	not reported	a) not reported; b) Test: M=32 (SD=10), Retest: M=30.8 (SD=8.8); c-e) not reported	not applicable	a) not reported, but sample sizes were reported per analysis; b) not reported
22	SDM-Q-Doc	German	Scholl, 2012 [35]	a) Germany; b) practice-based physicians; c) need to make a medical decision regarding chronic back pain, type 2 diabetes, or depression;	a) 29; b) general practitioner (15), orthopedist (4), psychiatrist (4), diabetologist (6); c) M=50.3 (SD=8.4, range=35-66); d) M=12.6 (SD=9.0, range=1–33); e) 41%; f) received information about the study (by either mail or telephone) and were asked if they were interested in participating; g) 7%	a) 324; b) 58%; c) M=54.6 (SD=15.2, range 18–93); d) Type 2 diabetes (37%), chronic back pain (33%), depression (26%), other (4%); e) physician recruited; f) not reported	2009-2010	a) self-report questionnaire; b) immediately after the encounter with each patient	not applicable	Cronbach's α=0.88	not reported	not reported	not reported	a) 1; b) not reported; c) 0.28-0.87; d) CFI=0.981, TLI=0.969, RMSEA=0.047, SRMR=0.036 1-factor solution confirmed	not reported	not reported	not reported	not reported	a) 0-45 or 0-100; b) item level mean score ranged from M=3.52 to M=4.34; c) not reported; d) not reported; e) not reported	not applicable	a) 4.9-6.5% non-completion rate per item; b) questionnaires with missing data (N=31) were excluded from reliability analysis
23	SDM-Q-Doc (Persian)	Persian	Ebrahimi, 2014 [46]	N=18: a) Iran; b) Urology department of teaching hospital; c) not reported; N=81: a) Iran; b) Anesthesia, urology, gynecology and emergency departments of teaching hospitals; c) not reported	Sample 1: a) 18; b) Physicians from urology department; c) not reported; d) not reported; e) not reported; f) not reported; g) not reported; Sample 2: a) 81; b) Physicians from anesthesia, urology, gynecology and emergency departments; c) not reported; d) not reported; e) not reported; f) not reported; g) not reported;	not reported	2012-2013	a) questionnaire; b) not reported	not applicable	Cronbach’s α=0.90, based on first part of the study with N=18	a) Pearson correlation of total scores between test-retest in N=18: r=0.70; b) not applicable; c) not applicable	not reported	not reported	not reported	not reported	not reported	not reported	not reported	a) 0-45; b) mean over N=81: M=31.2, (SD=7.5, range=14-45); c) not reported; d) not reported; e) not reported	not applicable	not reported
24	SDM-Q-Doc (Dutch)	Dutch	Rodenburg-VandenBussche, 2015 [33]	a) Netherlands; b) outpatients of medical specialists; c) facing a decision regarding the health problem for which they visited their physician	a) 43 physicians rated 213 encounters, after exclusion of missing data, data if 201 encounters remained ; b) general practitioner (20), psychiatrist (11), gynecologist (7), ophthalmologist (4), surgeon (1); c) 34 (SD=10.8, range 24-60); d) not reported; e) 43%; f) recruited via heads of participating departments; g) not reported. NOTE: In some cases, patients completed their questionnaires but th…	a) 182, after exclusion of missing data, data of 160 encounters remained; b) 65%; c) M=60.9 (SD=15.5, Range:19-88); d) Type 2 diabetes (41%), psychiatric (20%), ophthalmic (20%), gynaecologic (13%), breast cancer (7%); e) recruited via physician; f) not reported NOTE: In some cases, patients completed their questionnaires but their physician did not or vice versa.	not reported	a) questionnaire; b) immediately after encounter	not applicable	Cronbach’s α=0.87	not reported	not reported	not reported	a) 2 based on EFA, 1 based on CFA; b) 63%; c) factor 1 (6 items): 0.73-0.89, factor 2 (3 items): 0.63-0.81; d) 4 one-factor models were tested. Three models met all three fit indices, best fit and solution for model 4 (without item 1 and 9): CFI=0.98, RMSEA=0.05, SRMR=0.04	1. A significant, moderate to good correlation (r=0.40-0.60) with experienced role in the final decision (the CPS post) is hypothesized: r=0.48, confirmed; 2. it is hypothesized that mean scores of the SDM-Q-Doc are highest when the decision was considered to be shared (middle category of the CPS post): SDM-Q-Doc scores were highest when the patient was considered to have played a greater role in…	not reported	not reported	not reported	a) 0-100; b) M=73, item mean range=3.3-4.5); c) not reported; d) not reported; e) not reported	not applicable	a) physician questionnaires: <2%; b) removed from reliability analysis and principal component analyses
25	SDM-Q-Doc	Spanish	Calderon, 2017 [47]	a) Spain; b) medical oncology; c) patients undergoing curative surgery for non-metastatic cancer having an initial interview with a medical oncologist to discuss adjuvant chemotherapy	a) 32; b) clinical oncologists, general (10), specialized (22); c) M=35 (SD=7.2, range 27–58); d) M=11.9 (SD=8.8, range 3–37); 78%; f, g) no reported	a) 520; b) 67.1%; c) M=59.2 (SD=12.2, range 26–85); colon cancer (40.4%), breast cancer (35.2%), stomach cancer (6.7%), other cancer (23.7%); f) 94.8%	2015-2016	a) self-report questionnaire; b) not reported	not applicable	Omega reliability estimates: 0.90, for subscale information (items 1-5) = 0.82 and subscale treatment (items 6-9)=0.88	not reported	not reported	a) four independent physicians and psychologist rated content validity; b) not reported	Exploratory factor analysis on random half of sample: a) 2; b) not reported; c) 0.532-0.887 and 0.733-0.934; d) n/a; Confirmatory factor analysis on total sample: a) 2; b) not applicable; c) not applicable; d) CFI=0.99, RMSEA=0.08, GFI=0.98, z-RMSR (standardized root mean square residuals)=0.04; 2-factor solution acceptable given specifications of the model	Correlation with physician satisfaction: r=0.21 (total scale) r=0.06 (subscale information), r=0.10 (subscale treatment), correlation with number of years employed: r=0.10 (total scale) r=0.06 (subscale information), r=0.10 (subscale treatment), correlation with patient age: r=-0.10 (total scale) r=-0.15 (subscale information), r=0.04 (subscale treatment)	not reported	not reported	not reported	a) 0-45 for total scale, not reported for subscales; b) M=4.53 (SD=0.56); c-e) not reported	not applicable	not reported
26	IDM	English	Weiss, 2008 [71]	a) UK; b) encounter room; c) not reported	a) 12; b) general practitioner (12); c) M=42; d) not reported; e) 33%; f) via letter; g) 7% of practices contacted had at least one participating physician	a) 128; b) not reported; c) not reported; d) wide range of clinical issues including chronic disease reviews (asthma, cardiac failure, hypertension, diabetes, depression, arthritis), acute injuries (tendonitis, knee or back pain), infections (URTI, flu, sinusitis, conjunctivitis) or illnesses (IBS, dyspepsia) and pre- or post- surgical assessments; e) recruited by the researcher in the waiting ro…	2003	a) audiotaped encounter; b) not applicable	a) 1; b) trained expert in IDM (1); c) authors only specify trained; d) not reported; e) each audiotaped encounter was rated once	not reported	not reported	not reported	not reported	not reported	1. Total IDM-18 and total OPTION scores relate to each other: r=0.14, Bland-Altman test of mean difference between the IDM and the OPTION scale: mean difference score=1.11 (CI 0.66–1.56), Limits of Agreement=-3.94 - 6.16, suggesting an unacceptable level of agreement between the two instruments, hypothesis not confirmed	not reported	not reported	not reported	a) IDM-18: scale 0-18; b) not reported; c) not reported; d) not reported; e) not reported (other than in the development paper the authors used 9 instead of 7 items)	not applicable	not reported
27	DSAT	not reported	Guimond, 2003 [49]	a) Canada; b) community-based family physicians; c) follow-up counselling session about hormone replacement therapy	a) 34; b) family physicians (34); c) not reported; d) not reported; e) not reported; f) not reported; g) not reported;	a) 34; b) 100%; c) not reported; d) menopausal patients; enot reported; f) not reported	not reported	a) transcript of audiotaped counselling session (34); b) not applicable	a) 8; b) raters familiar with health care settings and services and with some understanding of the principles of communication (8); c) initial 3h training session followed by practice with training transcript, then a follow-up training session to discuss issues and questions about coding and analysis, followed by final training transcript coding that had to meet pre-determined 80% agreement with …	not reported	a) not applicable; b) inter-rater agreement: decision support codes percentage agreement=75%, kappa=0.58; communication skills: percentage agreement=76%, kappa=0.68; b) not reported	not reported	not reported	not reported	Correlations between DSAT subscales scores with three outcomes (satisfaction with the decision making process, satisfaction with the decision, and lower decisional conflict) were calculated for both physician and patient; correlations exceeding 0.30 were considered good indicators of construct validity. DSAT subscale decision support: Physician outcome: 1. satisfaction with the decision making pr…	not reported	not reported	not reported	a) not reported; b) decision support subscale: median=161 (range=52-431); communication skills subscale: median=168 (range=54-437); c) not reported; d) not reported; e) not reported	not applicable	not reported
28	DSAT	English	Butow, 2010 [72]	a) Australia, New Zealand; b) oncology; c) encounter in which treatment options were to be discussed	a) 20; b) surgical (3), radiation (6), and medical oncologists (11) participating in a trial on a training program to improve doctor communication about treatment options in the oncology setting; c) M=47(SD=8.5); d) M=19.9 (SD=10.3); e) 45%; f) not reported; g) not reported	a) 55; b) 100%; c) M=52.5 (SD=12.5, range 31-81); d) early stage breast cancer; e) physicians participating in trial invited consecutive patients; f) not reported	not reported	a) audiotaped and transcribed encounters; b) not reported	a) 3; b) not reported; c) trained on 5 transcripts until a high level of agreement with an independent highly trained coder was established; d) not reported; e) coders read the hard copy of the transcript while listening to the audio-tape	not reported	not reported	not reported	not reported	not reported	Correlations calculated with two comparison measures 1. OPTION: r=0.59, 2. DAS-O: r=0.59	not reported	not reported	not reported	a) 0-12; b) mM=5.35 (SD=1.9, range= 0.1-10); c) percentage of score range=46; d) not reported; e) not reported	not applicable	not reported
29	DSAT-10	assumed to be English	Stacey, 2008 [50]	a) Canada; b) nursing call centre; c) telephone-based encounters with standardized patients making health decisions	a) 38; b) nurse (38); c) not reported; d) not reported; e) not reported; f) not reported; g) not reported	a) 6; b) 66%; c) range=37-65; d) Standardized patient scenario: Gall bladder surgery, medication for child with attention deficit hyperactivity disorder, amniocentesis, allergy shots, herniated disc, cholesterol lowering medications; e) recruited from established standardized patient program; f) not reported	2003-2004	a) audiotapes of encounters; b) not applicable	a) 5; b) not reported; c) trained in using the original DSAT instrument including completing an online decision support tutorial to understand the key concepts and processes for supporting patients facing health decisions, then raters assessed encounters and met to reach consensus until they reached 85% agreement for three consectutive ratings; d) blinded to whether or not the nurses in the encou…	not reported	a) not applicable; b) inter-rater kappa coefficient total: kappa=0.55 (95% CI: 0.49, 0.61); encounters of trained nurses: kappa coefficient=0.62 (95% CI: 0.43, 0.80), ICC=0.76; encounters of untrained nurses: kappa coefficient=0.49 (95% CI: 0.42, 0.56), ICC=0.59; c) not reported	not reported	not reported	not reported	not reported	not reported	not reported	not reported	a) 0-10; b) no score means reported, trained nurses: mean item presence frequency: coder 1: 86% (range=56-100%), coder 2: 87% (range=72-100%); untrained nurses: mean item presence: coder 1: 54% (range=24-97%), coder 2: 49% (range=28-97%); c) not reported; d) not reported; e) not reported	not applicable	not reported
30	OPTION	assumed to be English	Elwyn, 2003 [51]	a) UK; b) general practice; c) routine counselling sessions	a) 21; b) general practitioners (21); c) M=38; d) not reported; e) 38%; f) initially approached by letter (followed by telephone contact) a part of a proposed trial of shared decision making and risk communication; g) 20%	a) 186; b) 68%; c) M=43.3 (SD=20.6; range=4 months-83 years); d) respiratory (15%), musculoskeletal (15%), dermatological (11%), psychological (7%), cardiovascular (6%), hypertensions (6%), HRT (6%), other (34%); e) not reported; f) 95%	2000	a) audiotaped encounters; b) not applicable	a) 2; b) non-clinical social science academics independent of main research team; c) not reported; d) not reported; e) not reported	Cronbach’s α=0.79	a) not applicable; b) Cohen's kappa=0.66, ICC=0.62 (N=186); c) intra-rater generalizability coefficient= 0.66 (N=21)	not reported	not reported	a) 1 in a forced single factor solution; b) 35.2%; c) factor loading for items 2-4 and 6-12 > 0.36 (M=0.64), factor loading for item 1=-0.10 and item 5=0.09; d) not applicable	OPTION score level would be influenced by 1. patient age (negative): r=–0.14, confirmed; 2. sex of clinician (positive in favour of female): not associated with differences in OPTION scores, not confirmed; 3. qualification of clinician (positive): not associated with differences in OPTION scores; not confirmed; 4. whether the clinical topic was one where clinical equipoise existed (positive): enc…	not reported	not conducted	not reported	a) 0-100; b) M=16.9 (SD=7.7, range= 3.3-44.2); c) not reported; d) not reported; e) not reported	not applicable	a) 0.9%; b) not reported
31	OPTION	English	Butow, 2010 [72]	a) Australia, New Zealand; b) oncology; c) encounter in which treatment options were to be discussed	a) 20; b) surgical (3), radiation (6), and medical oncologists (11) participating in a trial on a training program to improve doctor communication about treatment options in the oncology setting; c) M=47(SD=8.5); d) M=19.9(SD=10.3); e) 45%; f) not reported; g) not reported	a) 55; b) 100%; c) M=52.5 (SD=12.5, range=31-81); d) early stage breast cancer; e) physicians participating in trial invited consecutive patients; f) not reported. 18% of respondents reported some form of medical training or experience	not reported	a) audiotaped and transcribed encounters; b) not reported	a) 3; b) not reported; c) trained on 5 transcripts until a high level of agreement with an independent highly trained coder was established; d) not reported; e) coders read the hard copy of the transcript while listening to the audio-tape	not reported	not reported	not reported	not reported	not reported	Correlations calculated with two comparison measures 1. DAS-O: r=0.73, 2. DSAT: r=0.59	not reported	not reported	not reported	a) 0-48; b) M=11.25 (SD=4.4, range=5-21); c) percentage of score range=23; d) not reported; e) not reported	not applicable	not reported
32	OPTION (revised)	assumed to be English	Elwyn, 2005 [52]	a) UK; b) General practice; c) routine encounter from recruitment phase of a trial of shared decision making and risk communication	a) 21; b) general practitioners (21); c) M=38; d) between 1 and 10 years; e) 38%; f) author refers to other article; g) 20%	a) 186; b) 68%; c) 4 months-83 years; d) majority of encounters regarded respiratory, musculoskeletal, dermatological, or psychological problems; e) not reported; f) 95%	not reported	a) audiotaped encounters; b) not applicable	a) 2; b) non-clinical lecturers in social sciences who had used the previous OPTION scale version to assess the same set of encounter recordings; c) author only specifies "trained"; d) not reported; e) independent assessment	Cronbach’s α=0.68	a) not applicable; b) ICC=0.77 (range= 0.11-0.98), mean Cohen's kappa=0.66 (based on N=186 encounters); c) total scale: rater 1: ICC=0.82; rater 2: ICC=0.65 (based on 21 encounters)	not reported	not reported	a) based on scree plot 2 factor-solution; b) 28% for one factor solution; c) not reported; d) not applicable; conclusion: the authors recommend a one factor solution based on theoretical basis	not reported	not reported	not reported	not reported	a) 0-100; b) not reported; c) predominance of zero scores at item level, authors find this to be representative of current routine practice rather than a floor effect for the scale; d) not reported; e) not reported	not applicable	a) 0; b) not applicable
33	OPTION (revised)	English	Weiss, 2008 [71]	a) UK; b) encounter room; c) at the start of a surgery session	a) 12; b) general practitioner (12); c) M=42; d) not reported; e) 33%; f) via letter; g) 7% of practices contacted had at least one participating physician	a) 128; b) not reported; c) not reported; d) wide range of clinical issues including chronic disease reviews (asthma, cardiac failure, hypertension, diabetes, depression, arthritis), acute injuries (tendonitis, knee or back pain), infections (URTI, flu, sinusitis, conjunctivitis) or illnesses (IBS, dyspepsia) and pre or post-surgical assessments; e) recruited by the researcher in the waiting room…	not reported	a) audiotaped encounter; b) not applicable	a) 1; b) trained expert in IDM (1); c) authors only specify trained; d) not reported; e) each audiotaped encounter was rated once	not reported	not reported	not reported	not reported	not reported	1. Total OPTION scores and scores on Informed Decision Making Scale (IDM) relate to each other: r=0.14; Bland-Altman test of mean difference between the OPTION and IDM: mean difference score=1.11 (CI 0.66–1.56), Limits of Agreement=-3.94 - 6.16, suggesting an unacceptable level of agreement between the two instruments, hypothesis not confirmed	not reported	not reported	not reported	a) 0-100; b) M=3.81 (CI=3.25–4.39); c) responses were rated as score ‘0’ in 90% or more encounters for items 1, 2, 3, 5, 6, 7 and 10; no item exceeded the score 2; d) not reported; e) not reported	not applicable	not reported
34	OPTION (revised)	assumed to be German	Kasper, 2011 [73]	a) Germany; b) encounter with physician in study centre; c) nested cohort of a randomized controlled trial of participants either considering whether to start immunotherapy or reconsidering their current immunotherapy	a) 4; b) not reported; c) not reported; d) not reported; e) not reported; f) not reported; g) not reported	a) 76; b) refers to other article; c) refers to other article; d) multiple sclerosis; e) recruited by the Hamburg study centre; f) 100%	not reported	a) video recording; b) not applicable	a) 2; b) researcher (1) and student (1); c) researcher trained to use the coding manual by the scale’s principal author, student trained using manual for trainees; d) blind to any other study data of the patients; e) videos independently analysed with disagreements resolved with repeat analysis	not reported	a) not applicable; b) mean item Spearman correlation coefficient: r=0.83 (N=26 encounters); c) intra-rater reliability: mean item Spearman correlation coefficient: r=0.94 (N=1 rater, 15 encounters)	not reported	not reported	not reported	1. Relationship with patient reported SDM-Q: r=0.01, not confirmed; 2. Relationship with patient reported DCS: r=0.05, on subscale level: certainty, information, validation, support, quality: r=0.00 - 0.13, not confirmed; 3. significant differences between three patient groups were hypothesized (based on CPS post scores which were rescaled into 3 categories: no significant differences found (Krus…	not reported	not reported	not reported	a) 0-100; b) item mean score=1.2 (SD=0.4, range=0.05-2.4); c) not found; d) not reported; e) not reported	not applicable	not reported
35	OPTION (revised)	English	Vortel, 2016 (epup ahead of print) [74]	a) Canada; b) genetic counselling of pregnant women; c) genetic counselling sessions between genetic counsellors and women with pregnancies at higher than normal risk for genetic conditions. Most of these women had value-based decisions to make regarding further testing typically as a result of genetic screening that identified an increased risk of fetal aneuploidy or other fetal anomaly.	a) 8; b) genetic counsellors with MSc in genetic counselling (7) or nursing (1); c) not reported; d) not reported; e) not reported; g) 52% response rate and 73% completion rate= GC who actually included patients	a) 27; b) 100%; c) 20-24 years: 4%, 25-29: 19%, 30-34: 30%, 35-39: 33%, 40-45: 11% >45: 4%; d) women with pregnancies at increased risk for genetic conditions; e) not reported; f) 71%	not reported	a) audiotaped encounters; b) not applicable	a) 2; b) not reported; c) trained, not further specified; e) the two raters independently coded the audio files, a third coder rated 2/27 audiotapes using OPTION5 as a check of rater performance	not reported	a) not applicable; b) inter-rater reliability for ordinal measures by Krippendorf's alpha=0.70; c) not reported;	not reported	not reported	not reported	not reported	not reported	not reported	not reported	a) 0-100; b) M=43.8 (SD=9.7; range= 24.0-60.4); c) floor effects: item 3:response category 0: N=12 out of 27 and item mean < 1, item 10: response category 0: N=14 out of 27 and item mean < 1; no ceiling effects; d) not reported; e) not reported	not applicable	not reported
36	OPTION (Italian)	Italian	Goss, 2007 [53]	a) Italy; b) primary care; c) seeing GP for a new illness episode	a) 6; b) general practitioner (6); c) M=46 (SD=6); d) M=17 (SD=6); e) 0; f) convenience sample recruited from practices close to the University Hospital; g) not reported	a) 235; b) 69%; c) M=45 (SD=14, range=18–70) d) musculoskeletal (22%), respiratory (12%), cardiovascular (9%), gastrointestinal (9%), psychological (8%), dermatological (6%), genitourinary problems (6%), metabolic (3%); and other problems (25%); e) not reported; f) 96%	1996	a) transcripts of audiotaped encounters (235); b) not applicable	a) 2; b) not reported; c) based on original OPTION manual and training with seven audiotaped encounters from the UK provided by scale developer; d) not reported; e) independent rating and a 2-month period in between the re-rating for the intra-rater reliability	Cronbach’s α: overall: α=0.82; 2-factor solution: factor 1: α=0.93, factor 2: α=0.85	a) not applicable; b) ICC=0.85 (range on item level: 0.46-0.82) (based on N=30 encounters); total score ICC rater 1: ICC=0.94, rater 2: ICC=0.83 (based on N=30 encounters)	not reported	not reported	The authors report that they conducted a factor analysis in the abstract, they report a Cronbach's α for an 1-factor and 2-factor solution in the paper but do not provide any further details	not reported	not reported	not reported	not reported	a) 0-100; b) M=20.6 (SD=9.1), median=17 (range=6-54); c) not reported; d) not reported; e) not reported	not applicable	a) 3 audiotapes of the 238 had poor quality or technical problems b) these were excluded from analyses
37	OPTION (revised) (German)	German	Hirsch, 2011 [54]	a) Germany; b) primary care; c) primary care encounters dealing with counselling in cardiovascular prevention	a) 15; b) general practitioner (15); c) 44-56; d) not reported; e) 33%; f) participants from a previous cluster randomized trial were asked to participate in this study; g) 16%	a) 40; b) 65%; c) not reported; d) patients for whom discussion of cardiovascular risk and preventive measures seemed indicated; e) not reported; f) not reported	not reported	a) videotaped encounters (40); b) not applicable	a) 4; b) research fellows with knowledge of the principles of SDM (4); c) extensive training of the raters, raters then divided into pairs and each rater pair performed a calibration session to reach a consensus about their general rating performance; e) all raters rated the 40 videotaped encounters independently in random order	Cronbach's α=0.90 (of the whole scale)	a) not applicable; b) raters 1 and 3: Pearson's correlation coefficient for sum score: r=0.68, mean weighted kappa=0.32; raters 2 and 4: Pearson's correlation coefficient for sum score r=0.82, mean weighted kappa=0.18; c) not reported	not reported	not reported	a) 2 with Eigenvalue > 1; b) 64.5% (factor 1: 50.3% and factor 2: 14.2%); c) 0.46-0.86; d) not reported; conclusion: authors confirm the one-factor structure because of high proportion of explained variance by first factor and high correlation between the two factors (r=0.53)	1. Compared with dichotomous SDM reference standard (yes/no) of 2 SDM-experts: point–biserial correlations with the total scores of the four raters r=0.30, r=0.32, r=0.50, r=0.51; based on sum score of all raters: AUC=0.82 (P<0.001; 95%CI=0.70–0.90).	not reported	not reported	not reported	a) 0-48; b) rater 1: M=24.64 (SD=11.6), rater 2: M=12.50 (SD=7.4), rater 3: M=21.26 (SD=9.5), rater 4: M=15.26 (SD=7.8); c) not reported; d) not reported; e) not reported	not applicable	not reported
38	OPTION (revised and modified) (German)	German	Keller, 2013 [55]	a) Germany; b) primary care encounters; c) patients in whom discussion of cardiovascular risk and of preventive measures seemed indicated as part of a phase IV study investigating patient participation in the SDM process in cardiovascular prevention	a) 15; b) general practitioners (15); c) range=44-56 years; d) not reported; e) 33%; f) not reported; g) not reported	a) 40; b) 65%; c) range=35-78; d) not reported; e) not reported; f) not reported	not reported	a) videotapes(40); b) not applicable	a) 4; b) psychologist with MSc and/or PhD with knowledge of the principles of SDM (4); c) extensive OPTION training including a calibration session for each rater pair to reach a consensus about their general rating performance; d) not reported; e) All four raters had to rate each video once, using either the original or the modified version of the OPTION scale, thereby forming two rater pairs (r…	Cronbach's α=0.90	a) not applicable; b) raters 1and 3: ICC range; 0.08-0.61, item-level weighted kappa range: 0.11-0.44 (low agreement for all items except item 5), total score Pearson correlation coefficient r=0.69 (p=0.002); raters 2 and 4: ICC range: 0.03-0.56 (low association on all items except item 4), item-level weighted kappas range: -0.05-0.38, total score Pearson correlation coefficient r=0.56 (p=0.013) …	not reported	not reported	not reported	1. Correlations between combined OPTION and OPTION modified total scores per rater (N=4): point-biserial correlations: r=0.23, r=0.43, r=0.62 and r=0.83; 2. Comparison of OPTIONS sum score of the 4 raters with reference standard for ‘shared decision making’ (binary variable – SDM present yes/no) as evaluated independently by two experts of the shared decision-making field, who reached a consensus…	not reported	not reported	not reported	a) 0-48; b) rater 1: M=22.4 (SD=11.7), rater 2: M=11.0 (SD=6.0), rater 3: M=22.4 (SD=11.6), rater 4: M=16.9 (SD=8.0); c) not reported; d) not reported; e) not reported	not applicable	not reported
39	OPTION12 (Dutch)	Dutch	Stubenrouch, 2016 [56]	a) Netherlands; b) usual care setting at three Dutch university hospitals and their affiliated centres; c) secondary analyses of audio recordings of outpatient doctor-patient encounters from three studies on the evaluation of communication and decision-making during outpatient doctor-patient encounters in which a treatment decision is made. Treatment options discussed were: mastectomy, lumpectomy…	a) 37; b) medical oncologist (15), radiation oncologist (15), surgical oncologist (8), surgical oncology nurse (7), vascular surgeon (15); c) age range=38-66; d) not reported; e) 59%; f) health care providers of purposively selected participants who were recruited in previous studies on the evaluation of communication and decision-making during outpatient doctor-patient encounters in different cl…	a) 60; b) 65%; c) range: 47-77; d) participants with breast cancer, colorectal cancer or vascular surgical conditions; e) purposively selected participants who were recruited in previous studies; f) not reported	not reported	a) audiotapes of a random selection of decision making encounters (60) from three previous studies; b) not reported	a) 2; b) not reported; c) training with the original manual based on seven virtual encounters, subsequently independent coding of 8 encounters (2 of each medical context of this study) and discussion of discrepancies until consensus, repeating of procedure until acceptable value of agreement (kappa > 0.60); d) not reported; e) at least two weeks in betweenOPTION12 and OPTION5 rating.	not reported	a) not reported; b) not reported; c) unweighted Cohen's kappa: overall: kappa=0.76; sample 1: kappa=0.85; sample 2: kappa=0.74; sample 3: kappa=0.67; sample 4: kappa=0.65	not reported	not reported	not reported	not reported	not reported	not reported	not reported	a) rescaled range 0-100; b) M=23.7 (SD=7.8, range=9-45); c) not reported; d) not reported; e) not reported	not applicable	not reported
40	OPTION5 item	assumed to be English	Barr, 2015 [75]	a) US; b) primary care (osteoporosis patients) and specified unit (chest pain patients); c) data from two trials, osteoporosis patients randomized for receiving a risk assessment or not, chest pain patients randomized for recieiving a decision aid or not	not reported	a) 311; b) 73%; c) M=54.5-70.2 (Range 27-87); d) chest pain (65%), osteoporosis (35%); e) not reported; f) not reported	not reported	a) video- and audiotapes; b) not applicable	a) 2; b) not reported; c) previously trained in OPTION12, The raters were given: the OPTION5 development paper, user manual, and five encounter recordings (taken from both intervention and usual care arms) to independently assess. Their initial scores were discussed, and a second set of five encounters assessed and the scores compared. Disagreements on scores were resolved based on discussion wit…	not applicable	a) not applicable; b)bInter-rater ICC for accuracy of raters’ scores across encounters=0.66 and ICC for consistency of rater scores across encounters=0.70, weighted Cohen's Kappa on item level rang= 0.21-0.64 (Note: we regarded the ICC as ICC consistency as the formula used corrected for systematic error); c) intra-rater correlation coefficient: r=0.93 (N rater=1, N encounters=22)	not reported	not reported	not reported	1. OPTION5 is correlated with the OPTION12: r=0.61; confirmed; 2. OPTION5 can be used to discriminate between encounters in which a patient decision aid was used and those in which no patient decision aid was used; OPTION5 scores were higher in encounters with a patient decision aid in all three tested samples (p<0.001), confirmed.	not reported	not reported	not repored	a) 0-100; b) 3 usual care samples: Chest pain sample: M=9.8 (SD=12.8), median=2.5 (range=0-52.5); Osteoporosis sample 1: M=27.5 (SD=14.5), median=25 (range=10-72.5); Osteoporosis sample 2: M=26.5 (SD=15.9), median=27.5 (range=2.5-55); 3 decision aid samples: Chest pain sample: M=45.0 (SD=10.82), median=42.5 (range=17.5-72.5); Osteoporosis sample 1: M=39.4 (SD=12.3), median=40 (range=5-60); Osteop…	not applicable	not reported
41	OPTION5 item	English	Vortel, 2016 (epup ahead of print) [74]	a) Canada; b) genetic counselling of women with pregnancies at increased risk for genetic conditions, c) Genetic counselling sessions about value-based decisions regarding further testing after genetic screening identified an increased risk of a genetic condition, typically fetal aneuploidy or other fetal anomaly	a) 8; b) genetic counsellors with MSc in genetic counselling (7) or nursing (1); c) not reported; d) not reported; e) not reported; g) 52% response rate and 73% completion rate= GC who actually included patients	a) 27; b) 100%; c) 20-24 years: 4%, 25-29: 19%, 30-34: 30%, 35-3: 33%, 40-45: 11%, >45: 4%; d) women with pregnancies at increased risk for genetic conditions; e) not reported; f) 71%	not reported	a) audiotaped encounters; b) not applicable	a) 2; b) not reported; c) trained, not further specified; e) the two raters independently coded the audiotapes a third coder rated 2/27 audiotapes using OPTION5 as a check of rater performance	not applicable	a) not applicable; c) Inter-rater reliability for ordinal measures by Krippendorf's alpha=0.85; b) not reported	not reported	not reported	not reported	1. OPTION-5 provides a more valid evaluation of genetic counselors' ability to engage patients in SDM than the OPTION-12: Mean OPTION-5=60.6 (SD=12.4) significantly higher than Mean OPTION-12=43.8 (SD=9.7; p<0.001), confirmed; 2. Correlation between scores on OPTION-5 items and analogous OPTION-12 items are calculated: correlation with OPTION12: r=0.70; average correlation across items=0.41 (rang…	not reported	not reported	not reported	a) 0-100; b) M=60.6 (SD=12.4, range=35.0-82.5; c) no floor or ceiling effects on item level found; d) not reported; e) not reported	not applicable	not reported
42	OPTION5 (Dutch)	Dutch	Stubenrouch, 2016 [56]	a) Netherlands; b) usual care setting at three Dutch university hospitals and their affiliated centres; c) secondary analyses of audio recordings of outpatient doctor-patient encounters from three studies on the evaluation of communication and decision-making during outpatient doctor-patient encounters in which a treatment decision is made. Treatment options discussed were: mastectomy, lumpectomy…	a) 37; b) medical oncologist (15), radiation oncologist (15), surgical oncologist (8), surgical oncology nurse (7), vascular surgeon (15); c) age range=38-66 d) not reported; e) 59%; f) health care providers of purposively selected participants who were recruited in previous studies on the evaluation of communication and decision-making during outpatient doctor-patient encounters in different cli…	a) 60; b) 65%; c) range=47-77; d) participants with breast cancer, colorectal cancer or vascular surgical conditions; e) purposively selected participants who were recruited in previous studies; f) not reported	not reported	a) audiotapes of a random selection of decision making encounters (60) from three previous studies; b) not reported	a) 2; b) not reported; c) training with the original manual based on seven virtual encounters, subsequently independent coding of 8 encounters (2 of each medical context of this study) and discussion of discrepancies until consensus, repeating of procedure until acceptable value of agreement (kappa > 0.60); d) not reported; e) at least two weeks in betweenOPTION12 and OPTION5 rating.	not applicable	a) not reported; b) not reported; c) unweighted Cohen's kappa: overall: kappa=0.68; sample 1: kappa=0.69; sample 2: kappa=0.67; sample 3: kappa=0.69; sample 4: kappa=0.72	not reported	not reported	not reported	1. To assess performance of the OPTION5 in terms of correlation with the OPTION12: Pearson correlations coefficient r=0.71.	not reported	not reported	not reported	a) rescaled range 0-100; b) M=39.3 (SD=12.7, range=13-73); c) not reported; d) not reported; e) not reported	not applicable	not reported
43	RPAD	assumed to be English	Shields, 2005 [58]	a) not reported; b) primary care; c) not reported;	a) 100; b) family practitioner (47), solo practitioner (24), rural practice (32); c) M=45 (SD=8.2); d) not reported; e) 23%; f) not reported; g) not reported	a) 5; b) 60%; c) not reported; d) two standardized patients roles (gastroesophageal reflux, medically unexplained symptoms); e) not reported; f) not reported	not reported	a) audiotapes (193); b) not applicable	a) not reported; b) not reported; c) not reported; d) not reported; e) Coders first listened to the entire audio recording and then listened again to code the instances of physician behaviors listed on the RPAD coding sheet. Each time they found an example, they stopped the tape and listened again to that section to determine whether the behavior deserved a 0, 0.5, or 1 full-point score	not reported	a) not applicable; b & c) articel reported ICC for reliability=0.72, it is not clear whether reliability means inter or intra-rater reliability; therefore, no quality ratings are appplied	not reported	not reported	not reported	1. expected the RPAD to be moderately related with the MPCC component 3 called diagnosis and treatment: r=0.19, not confirmed; Furthermore, criterion validity was examined by comparing RPAD to patients and standardized patients' perceptions of their relationships with their physicians; 2. Health Care Climate Questionnaire (HCCQ) based on simulated patient survey: r=0.36, based on patient survey: …	not reported	not reported	not reported	a) 0-9; b) item mean ranged from 0.02 to 0.89 (range SD: 0.09-0.29); c) not reported; d) not reported; e) not reported	not applicable	not reported
44	DAS-O	English, German, Swiss German	Brown, 2011 [59]	a) Australia, New Zealand, Switzerland, Germany, Austria; b) oncology; c) tertiary cancer center outpatient oncology clinics	a) 46; b) surgical, radiation and medical oncologists from Australia or New Zealand (N=21), medical, surgical and gynaecological oncologists from Switzerland, Germany, and Austria (N=25); for concurrent validity only Australia and New Zealand sample.	a) intra-rater reliability N=17 (N=5 from Australia and New Zealand and N=12 from Europe); inter-rater reliability analysis N=18 (6 from Australia and New Zealand and 12 from Europe), concurrent validity analysis: N=55 eligible encounters out of 70, from New Zealand and Australia; b) 100%; c) not reported; d) early stage breast cancer (100); e) participants of a trial on a SDM communication inter…	not reported	a) audiotaped and transcribed encounters; b) not applicable	a) reliability analysis N=4, construct validity analysis N=2; b) not reported; c) trained on 5 transcripts until a high level of agreement with an independent highly trained coder was established; d) not reported; e) reliability: four coders coded transcripts pairwise, construct validity: coders read the hard copy of the transcript while listening to the audio-tape	not reported	a) not applicable; b) average kappa: total scale: kappa:0.584, subscale 1: kappa=0.644, subscale 2: kappa=0.486, subscale 3:kappa=0.541, subscale 4: kappa=0.541, subscale 5: kappa=0.594 (based on N=18 encounters), also correlation coefficients are calculated but not presented here; c) average kappa: total scale: kappa=0.648, subscale 1: kappa=0.634, subscale 2: kappa=0.744, subscale 3: kappa=0.76…	not reported	a) expert review with oncology clinicians, linguists, ethicists, psychologists, research nurses, cancer survivors, patient advocates, lawyers specialising in medico legal litigation (N=27), by means of consensus workshop consisting of a multidisciplinary expert panel in Australia, Delphi technique applied until consensus reached on final document plus adequacy and completeness check of items; b) …	not reported	positive moderately high correlations hypothesized with two SDM coding schemes i) OPTION: r=0.73, not confirmed, because strong instead of moderate; ii) DSAT, r=0.58, confirmed. (No results on subscale level reported.)	not reported	not reported	not reported	a) 0-140; b) not reported; c) not reported; d) not reported; e) not reported	not applicable	a & b) reliability: some contingency tables were incomplete, not further stated how many, for these Kappa could not be calculated on item level; validity: of the 70 audio's 15 could not be used due to technical difficulties, total of 55 encounters were analyzed.
45	SDM Scale	assumed to be English	Singh, 2010 [60]	a) Australia; b) tertiary cancer center; c) a selection of patients from a previous study in which consecutive patients were recruited and their initial encounter with their oncologist was taped. All encounters from patients with a solid tumor primary cancer where the encounter involved consideration of adjuvant therapy after surgery were selected.	a) not reported; b) oncologist; c) not reported; d) not reported; e) not reported; f) not reported; g) not reported	a) 63; b) 64%; c) M=54.9 (SD=13.1; range=24-84); d) solid tumor primary cancer (breast 48%, testicular, prostate, lymphoma and lung other 52%); e) in previous study ; f) not reported	not reported	a) audiotaped and transcribed encounters (63); b) not applicable	a) 2; b) medical oncology fellow (1), oncologist (1); c) not reported; d) not reported; e) not reported	Cronbach’s α: total SDM scale: α=0.77; subscale Treatment: α=0.74: subscale Evidence: α=0.75, subscale Patient challenges: α=0.50	a) n/a; b) total scale percentage agreement=90% (based on N=12 encounters); c) total scale percentage agreement=95% (based on N=12 encounters)	not reported	not reported	a) 3 after exclusion of 2 items; b) 44.6%; c) factor 1 (discussion of treatment, item 15, 20 , 16, 19, 10, 14, and 13): 0.37-0.78, factor 2 (evidence, item 7, 8, 9, 6, 2, 11, 1, and13): 0.30-0.83, factor 3 (patient challenges item 18, 17, and 2): 0.35-0.82, d) not applicable	1. It is hypothesized that the relationship between SDM and preference achievement differs for patients who prefer a more passive role from that found for patients who prefer a more active role: for patients who preferred a more active role, the probability of achieving their preference increased as doctor's SDM behaviors increased (odds ratio=1.45, 95%CI=1.03–2.04), confirmed.	not reported	not reported	not reported	a) scale range=0-18, scale range subscale 0-10; b) total score: M=10.2 (SD=3.6, range=3-16) subscale 1: M=6.1 (SD=2.8, range=0-10); subscale 2: M=4.5 (SD=2,6, range=0-8.8); subscale 3: M=7.7 (SD=2,9, range=0-10); c) not reported; d) not reported; e) not reported	not applicable	not reported
46	Shared decision making rating scale	assumed to be English	Slayers, 2012 [63]	a) US; b) community mental health centers; c) secundary data analyses of psychiatric visits from three prior studies	a) 8; b) psychiatrists (5), nurse practitioners (3); c) not reported; d) not reported; e) not reported; g) not reported	a) 170; b) 48%; c) M=43.6, SD=11.2; d) schizophrenia (55%), bipolar disorder (22%), major depression (14%), other (9%); e) not reported; f) not reported	2007-2009	a) transcripts of audiotaped visits (128)	a) 3; b) research assistants (2), psychologist (1); c) every two weeks a transcript was coded and discussed among the raters; d) blinded for setting	not reported	a) not applicable; b) based on 3 raters; Percentage agreement: range=67-100 and Gwet's agreement coefficient (AC1) mean=0.88 (range=0.51-0.97) (based on N=20 randomly selected transcripts); c) not reported	not reported	not reported	not reported	not reported	not reported	not reported	not reported	a) 0-18; b) M=9.7 (SD=3.3, range=2-17); c) not reported; d) not reported; e) not reported	not applicable	not reported
47	MAPPIN'SDM norge	Norwegian	Kienlin, 2016 (epub ahead of print) [64]	a) Norway; b) specialty care (excluding psychiatry) at one teaching hospital; c) secondary analysis of a nested cohort of clinical medical encounters video recorded in a randomized controlled intervention trial. A selection of encounters was made in which a medical decision was discussed and more than one available option was considered appropriate, based on an algorithm derived from a previous D…	a) 23; b) internal medicine, surgical, paediatrics, neurology, gynaecology/obstetrics; c) M=42 (SD=6); d) not reported; e) 25%; f) not reported; g) not reported	a) 32 (with in total 35 decisions); b) 60%; c) M=45 (SD=24); d) not reported; e) not reported; f) not reported	not reported	a) videotapes of encounters (32)	a) 2; b) not reported; c) completed curriculum-based coder training; d) blinded for other raters' judgments; e) independent (final ratings consensus-based)	not reported	a) not applicable; b) averages over 11 items in each of the three observer-scales: Tmean: MAPPINdoctor=0.77, range=0.57-0.93; MAPPINpatient=0.82, range=0.61-1.0; MAPPINdyad=0.77, range=0.61 - 0.96); range percentage agreement over items: 66%-100% (mean, MAPPINdoctor=79%, patient=86%, dyad=82%). NB: T represents a modified Cohen’s kappa using theoretical assumptions rather than empirical data to e…	not reported	not reported	not reported	Spearman’s ρ correlation coefficients calculated for the three MAPPIN’SDM scales and OPTION-5: MAPPINdoctor: r=0.44, MAPPINpatient: r=0.38; MAPPINdyad: r=0.40.	not reported	a) dichotomous expert rating (SDM present versus absent) provided by a senior researcher experienced in SDM training used as reference standard, analyses of sensitivity and specificify on average and item level; b) sensitivity: MAPPINdoctor=78 (range=46-100%); MAPPINpatient=81 (range=50-100%); MAPPINdyad=93 (range= 81-100%); specificity: MAPPINdoctor=91 (range=78-100%); MAPPINpatient=90 (range:63…	not reported	not reported	not applicable	not reported
48	Dyadic OPTION (d-OPTIONPatient and d-OPTIONClinician)	assumed to be English	Melbourne, 2011 [26]	a) UK; b) simulated encounters for 6 different conditions in primary care; c) not reported	a) 6; b) general practitioner (6); c) 33; d) not reported; e) 66%; f) not reported; g) not reported	a) 6; b) 50%; c) M=22 (range=18-24); d) medical students acting as patients; e) not reported; f) not reported	not reported	a) questionnaire; b) immediately after encounter (participants given 4 minutes to complete)	not applicable	not reported	not reported	not reported	not reported	not reported	1. Examine the degree of variation between scores reported by clinicians and patients: Pearson correlations d-OPTIONPatient and d-OPTIONClinician r=0.42; 2.Compare the perceived involvement (both doctor and patient dyadic OPTION scores) against observed involvement (observer OPTION): d-OPTIONPatient and Observer OPTION: observer 1: r=0.53, observer 2: r=0.45; d-OPTIONClinician and Observer OPTION…	not reported	not reported	not reported	a) 0-100; b) d-OPTIONPatient score M=81.8 (SD=8.2), d-OPTIONClinician score M=70.3 (SD=12.9); c) not reported; d) not reported; e) not reported	not applicable	not reported
49	MAPPIN'SDM	German	Kasper, 2012 [27]	a) Germany; b) multiple sclerosis out-patient department, department of dental medicine, general practitioners in private practice; c) not reported	a) 10; b) neurology (4), dental (3), internal (2), and general medicine (1); c) not reported; d) not reported; e) 33%; f) contacted directly by researchers; g) not reported	a) 40; b) 45%; c) not reported; d) multiple sclerosis (diagnosed or suspected) (16), dental (12), internal medicine (8), swine flu (4); e) recruited by participating physicians; f) not reported	not reported	a) video recorded encounters (40), questionnaire (80); b) doctors and patients were instructed to read the MAPPIN’SDM-items before the encounter; after agreeing on a reference decision indicated on the first page of the questionnaire, the questionnaires were filled in independently by doctor and patient immediately after the encounter	a) 3; b) previously proven high inter-rater-reliability; c) not reported; d) raters were blinded towards questionnaire data and the doctors’ level of SDM training through use or pseudonym; e) videos analyzed in random order with one coder analyzing all 40 videos and two coders analyzing 20 videos each	Cronbach's alpha: Qdocdyad(b): α=0.91, Qdocdyad(r): α=0.94, Qpatdyad(b): α=0.92, Qpatdyad(r): α=0.94	a) not reported; b) Pearson's correlation coefficient: Obsdoctor: r=0.87, Obspatient: r=0.81, Obsdyad: r=0.74 (based on N=40 encounters); c) not reported	not reported	a) questionnaires pilot tested with patients (N=10) and physicians (N=10); b) participants of both pilot groups found the 15 items to be relevant and exhaustive	not reported	1. Very limited congruence between observer measure and questionnaire data: Obsdyad&Qdocdyad r=0.14, Obsdyad&Qpatdyad r=-0.22, confirmed; 2. Positive correlation between doctor and patient activities based on Observer measures: Obsdoctor&Obspatient: r=0.64, Obsdoctor& Obsdyad: r=0.96, Obspatient&Obsdyad: r=0.80, confirmed; 3. High inter perspective agreement for patients and doctors with higher s…	not reported	not reported	not reported	a) not reported; b) Observer scales: Obsdoctor: M=1.2 (SD=0.4), Obspatient: M=0.7 (SD=0.3), Obsdyad: M=1.4 (SD=0.4), Physician questionnaire: Qdocdyad(b): M=2.5 (SD=0.7), Qdocdyad(r): M=2.9 (SD=0.6); Patient questionnaire: Qpatdyad(b): M=2.7 (SD=0.7), Qpatdyad(r): M=3.2 (SD=0.6); c) not reported; d) not reported; e) not reported	not applicable	not reported
50	MAPPIN'SDM (observer scale): doctor15, patient15, dyad15	assumed to be German	Kasper, 2012 [77]	a) not reported; b) not reported; c) decision encounters with multiple sclerosis patients considering the start of immunotherapy or reconsidering their current immunotherapy	a) 4; b) not reported; c) not reported; d) not reported; e) not reported; f) not reported; g) not reported	a) 76; b) 63%; c) M=40 (SD=11); d) confirmed diagnosis of MS (100%); e)not reported; f) not reported	not reported	a) video recordings (76); b) not applicable	a) 4; b) not reported; c) author only specifies "trained"; d) blinded to all other patient data; e) videos coded twice by randomly allocated raters working pair-wise, ratings made based on a consensus after independent judgments documented	not reported	a) not reported; b) Pearson's correlation coefficients: doctor15 r=0.87, patient15 r=0.81, dyad15 r=0.74, dyaddirect15 r=0.86; c) not reported	not reported	not reported	not reported	1. Relationship with patient based measure SDM-Q: Doctor15: r=-0.09; Patient15: r=0.06; Dyad15: r=-0.06; (not confirmed for all three subscales); 2. Relationship with patient based measure CPSpost: Doctor15: r=-0.22; Patient15: r=-0.15; Dyad15: r=-0.25; (not confirmed for all three subscales)	not reported	not reported	not reported	a) 0-4; b) doctor15: M=0.90 (SD=0.3), patient15: M=0.60 (SD=0.3), dyadic15: M=1.1 (SD=0.4), dyadicdirect15: M=1.1 (SD=0.3); c) not reported; d) not reported; e) not reported	not applicable	not reported
